# Supplementary material for: Quercetin Liposomal Nanoformulation for Ischemia and Reperfusion Injury Treatment
Source: Pharmaceutics. 2022 Jan 3;14(1):104. doi: 10.3390/pharmaceutics14010104 (PMC8779145; doi:10.3390/pharmaceutics14010104)
Supplement: Supplementary file 1 [file pharmaceutics-14-00104-s001.zip]

Archive with 1 entries (1 files):
- pharmaceutics-1513908-supplementary.pdf
